# Supplementary material for: Plant-Based Culinary Medicine Intervention Improves Cooking Behaviors, Diet Quality, and Skin Carotenoid Status in Adults at Risk of Heart Disease Participating in a Randomized Crossover Trial
Source: Nutrients. 2025 Mar 25;17(7):1132. doi: 10.3390/nu17071132 (PMC11990422; doi:10.3390/nu17071132)
Supplement: Supplementary file 1 [file nutrients-17-01132-s001.zip]

Archive with 1 entries (1 files):
- nutrients-3522952-supplementary.pdf
